# Supplementary material for: Ten-Year Probabilities of Death Due to Cancer and Cardiovascular Disease among Breast Cancer Patients Diagnosed in North-Eastern Spain
Source: Int J Environ Res Public Health. 2022 Dec 27;20(1):405. doi: 10.3390/ijerph20010405 (PMC9819018; doi:10.3390/ijerph20010405)
Supplement: Supplementary file 1 [file ijerph-20-00405-s001.zip]

Archive with 1 entries (1 files):
- ijerph-2059209-supplementary.pdf
